# Supplementary material for: Genome of the pincer wasp Gonatopus flavifemur reveals unique venom evolution and a dual adaptation to parasitism and predation
Source: BMC Biol. 2021 Jul 27;19:145. doi: 10.1186/s12915-021-01081-6 (PMC8314478; doi:10.1186/s12915-021-01081-6)
Supplement: Supplementary file 1 — Additional file 1: Supplementary Table 1. Statistics of Nanopore sequencing. Supplementary Table 2. Statistics of Illumina sequencing. Supplementary Table 3. Statistics of Gonatopus flavifemur genome assembly by Nanopore reads. Supplementary Table 4. Statistics of Gonatopus flavifemur genome assembly after error-corrected by Illumina and Nanopore reads. Supplementary Table 5. Genome size of G. flavifemur estimated by flow cytometry and 17-mer analysis. Supplementary Table 6. The mapping rate with short sequencing reads of Gonatopus flavifemur genome. Supplementary Table 7. Genes in detoxification system and chemoreception system in 13 hymenopterans. Supplementary Table 8. TE sequences in Gonatopus flavifemur and other surveyed species. Supplementary Table 9. Characteristics of DNA TEs in Gonatopus flavifemur. Supplementary Table 10. GO enrichment analysis of Aculeate-specific genes, Biological Process category (padj < 0.05). Supplementary Table 11. GO enrichment analysis of Gonatopus flavifemur special genes. (padj < 0.05). Supplementary Table 12. Genes under positive selection in Gonatopus flavifemur detected by both aBSREL model in HyPhy and branch-site model in PAML. Supplementary Table 13. GO enrichment analysis of Gonatopus flavifemur expanded gene families, Biological Process category (padj < 0.05). Supplementary Table 14. Venom gland-associated genes (VGGs) in Gonatopus flavifemur. Supplementary Table 15. GO enrichment analysis of VGGs in Gonatopus flavifemur, Biological Process category (padj < 0.05). Supplementary Table 16. Chitinase-like genes in Gonatopus flavifemur and other species. Supplementary Table 17. Neprilysin-like genes in Gonatopus flavifemur and other Hymenoptera genomes. Supplementary Table 18. Upregulated genes in the prey-feeding female transcriptomes compared to the sucrose-feeding female transcriptomes. Supplementary Table 19. Yellow genes and expression level in Gonatopus flavifemur. Supplementary Table 20. Downregulated genes in the pre [file 12915_2021_1081_MOESM1_ESM.xlsx]

## Sheet: Supplementary Table 1
Supplementary Table 1. Statistics of Nanopore sequencing.
Library	Total bases	Total reads	Mean length per read	Max read length	N50	Rate (>10kb)	Rate (>20kb)	Rate (>50kb)
NPL1177-P1-PAE00725	55225127827	2023289	27294	291578	42271	76.45	51.09	23.82
NPL1177-P5-PAD73741	11748216944	495000	23733	266525	39986	68.34	44.29	19.74
Total	66973344771	2518289	26594	291578	41870	74.85	49.75	23.01

## Sheet: Supplementary Table 2
Supplementary Table 2. Statistics of Illumina sequencing.
Library	Total reads	Total bases	Clean reads	Clean bases	Q20 rate (%)	Q30 rate (%)	GC (%)
JSF	269801522	40470228300	267659682	37333315796	97	91.44	36.07

## Sheet: Supplementary Table 3
Supplementary Table 3. Statistics of Gonatopus flavifemur genome assembly by Nanopore reads.
Stat Type	Size (bp)	Number
N50	35008446	6
N60	24430660	8
N70	8639219	12
N80	5198507	22
N90	1830634	44
Longest	80776051	1
Total size	634526627	487
Totol (>=1kb)	634526627	487
Totol (>=2kb)	634526627	487
Totol (>=5kb)	634516766	485

## Sheet: Supplementary Table 4
Supplementary Table 4. Statistics of Gonatopus flavifemur genome assembly after erro-corrected by Illumina and Nanopore reads.
Stat Type	Size (bp)	Number
N50	35138189	6
N60	24583830	8
N70	8686815	12
N80	5229853	22
N90	1841114	44
Longest	81218718	1
Total size	638287375	487
Totol (>=1kb)	638287375	487
Totol (>=2kb)	638287375	487
Totol (>=5kb)	638277537	485

## Sheet: Supplementary Table 5
Supplementary Table 5. Genome size of Gonatopus flavifemur estimated by flow cytometry and 17-mer analysis.
17-mer analysis
Software	Genome_size (Mb)	Heterozygous ratio (%)	Repeat ratio (%)
GenomeScope	603.4	0.09	0.34
flow cytometry
-	601.4	-	-

## Sheet: Supplementary Table 6
Supplementary Table 6. The mapping rate with short sequencing reads of Gonatopus flavifemur genome.
Library	Total reads	Mapped reads	Mapping rate (%)	Paired reads	Paired mapping reads	Properly paired reads	Properly mapping rate (%)
Illumina genomic	268338902	267100090	99.54	267485768	266154410	261697796	97.84
RNA-seq	1068030571	1040907659	97.46	964100228	923977730	921701206	95.6

## Sheet: Supplementary Table 7
Supplementary Table 7. Genes in detoxification system and chemoreception system in 13 hymenopterans.
	GR	OR	IR	OBP	ABC	CSP	P450	SNMP	GST
Amel	15	141	27	20	44	6	46	9	15
Aros	29	53	40	13	54	11	62	10	23
Cchi	47	98	33	15	90	8	50	10	16
Gfla	10	43	20	8	35	6	66	8	17
Hheb	32	117	48	36	67	6	84	11	24
Mrot	11	142	26	12	43	7	53	9	17
Nvit	70	286	62	66	62	10	102	13	25
Oabi	22	39	29	9	40	12	38	10	19
Obir	23	409	33	16	44	16	83	8	18
Pdom	17	102	31	12	43	9	89	10	16
Ppup	19	116	37	52	43	12	99	11	28
Sinv	83	383	33	23	79	21	205	10	22
Tpre	28	134	36	33	54	10	68	19	21
* GR: gustatory receptor; OR: olfactory receptor; IR: ionotropic receptor; OBP: odorant binding protein; ABC: ATP-binding cassette transporter; CSP: chemosensory protein; P450: cytochrome P450; SNMP: sensory neuron membrane protein; GST: glutathione S-transferase.

## Sheet: Supplementary Table 8
Supplementary Table 8. TE sequences in Gonatopus flavifemur and other surveyed species.
Species	Genome size (bp)	LTR		Class Ⅰ(non-LTR)		DNA		MITE		Helitron + Maverick		Unknown		Total
		length (bp)	density (%)	length (bp)	density (%)	length (bp)	density (%)	length (bp)	density (%)	length (bp)	density (%)	length (bp)	density(%)	length(bp)	density (%)
Aros	155841210	495947	0.318239	71798	0.0460713	2569357	1.6487	65998	0.0423495	2572644	1.65081	1400278	0.898529	7176022	4.6047
Oabi	186398216	11006109	5.90462	1034387	0.554934	15808477	8.48102	1033305	0.554353	2513857	1.34865	4879661	2.61787	36275796	19.4615
Cchi	189527638	14181691	7.48265	832298	0.439143	18499873	9.76104	443587	0.234049	6959601	3.67208	14144612	7.46309	55061662	29.052
Hheb	137347281	8010724	5.83246	1440537	1.04883	5022216	3.65658	227848	0.165892	2799291	2.03811	5623407	4.0943	23124023	16.8362
Tpre	187641947	5533687	2.94907	509989	0.271788	11252195	5.99663	266816	0.142194	2686762	1.43186	5092354	2.71387	25341803	13.5054
Ppup	338104454	52447966	15.5124	4771776	1.41133	34713249	10.267	943953	0.27919	23901382	7.06923	18552166	5.48711	135330492	40.0262
Nvit	297309692	14202592	4.77704	3451089	1.16077	20206115	6.79632	5224437	1.75724	4370296	1.46995	22514965	7.5729	69969494	23.5342
Gfla	636540065	56144316	8.82023	3402395	0.534514	256273265	40.2604	25657183	4.03073	12715904	1.99766	27539163	4.32638	381732226	59.9699
Gleg	140144608	731317	0.52183	425987	0.303962	2709245	1.93318	176166	0.125703	3024680	2.15826	3947262	2.81656	11014657	7.85949
Pdom	208026220	1762878	0.847431	1622931	0.780157	497016	0.23892	0	0	137096	0.0659032	17503040	8.41386	21522961	10.3463
Sinv	398994629	13059653	3.27314	4241642	1.06308	33775776	8.46522	2601557	0.652028	17100018	4.28578	50759591	12.7219	121538237	30.4611
Obir	223876465	8617052	3.84902	875463	0.391047	18795050	8.39528	575619	0.257115	3645357	1.62829	7079557	3.16226	39588098	17.683
Mrot	272660569	2485888	0.911715	977659	0.358563	36422974	13.3584	776122	0.284648	278448	0.102123	13076935	4.79605	54018026	19.8115
Amel	225250884	284016	0.126089	1394021	0.618875	2049254	0.909765	15162	0.00673116	245891	0.109163	8161136	3.62313	12149480	5.39375

## Sheet: Supplementary Table 9
Supplementary Table 9. Characteristics of DNA TEs in Gonatopus flavifemur.
Superfamily	Copy number	Length	%genome
CACAT	439184	116950759	18.3226
hAT	258649	85769514	13.4374
Mutator	188844	57948747	9.07879
Helitron	52790	11826111	1.85279
Tc1_Mariner	7475	3145915	0.492868
PIF_Harbinger	5083	1029000	0.161213
Maverick	652	596142	0.0933971
PiggyBac	914	422709	0.0662255
Sola2	376	119311	0.0186924
P	135	84816	0.0132881
Kolobok	110	19373	0.00303515

## Sheet: Supplementary Table 10
Supplementary Table 10. GO enrichment analysis of Aculeate-specific genes, Biological Process category (padj <0.05).
GO	Name	Ratio in study	Ratio in pop	p(uncorrected)	depth	Study count	p (FDR)
GO:0015074	DNA integration	99/149	1327/9936	1.91126e-51	7	99	2.07162e-47
GO:0006259	DNA metabolic process	104/149	1838/9936	2.8686e-43	6	104	1.55464e-39
GO:0032196	transposition	62/149	607/9936	1.13041e-36	2	62	4.08415e-33
GO:0006313	transposition, DNA-mediated	56/149	474/9936	3.48112e-36	8	56	9.43297e-33
GO:0006310	DNA recombination	70/149	951/9936	1.05075e-32	7	70	2.27781e-29
GO:0090304	nucleic acid metabolic process	104/149	2596/9936	3.43162e-29	5	104	6.19921e-26
GO:0006139	nucleobase-containing compound metabolic process	104/149	2904/9936	7.40472e-25	4	104	1.14657e-21
GO:0046483	heterocycle metabolic process	104/149	2983/9936	1.25799e-23	3	104	1.70442e-20
GO:0006725	cellular aromatic compound metabolic process	104/149	3024/9936	2.7065e-23	3	104	3.25953e-20
GO:1901360	organic cyclic compound metabolic process	104/149	3093/9936	2.05546e-22	3	104	2.22792e-19
GO:0044260	cellular macromolecule metabolic process	107/149	3323/9936	8.12134e-22	4	107	8.00247e-19
GO:0034641	cellular nitrogen compound metabolic process	104/149	3195/9936	2.89317e-21	3	104	2.61326e-18
GO:0043170	macromolecule metabolic process	107/149	4002/9936	4.88595e-15	3	107	4.07376e-12
GO:0006807	nitrogen compound metabolic process	108/149	4462/9936	9.64008e-12	2	108	6.96592e-09
GO:0044238	primary metabolic process	112/149	4785/9936	2.22438e-11	2	112	1.50688e-08
GO:0071704	organic substance metabolic process	112/149	5011/9936	7.6482e-10	2	112	4.17044e-07
GO:0044237	cellular metabolic process	110/149	4872/9936	7.69525e-10	2	110	4.17044e-07
GO:0008152	metabolic process	112/149	5198/9936	1.08959e-08	1	112	5.47252e-06

[truncated: 14 more sheets: Supplementary Table 11, Supplementary Table 12, Supplementary Table 13, Supplementary Table 14, Supplementary Table 15, Supplementary Table 16, Supplementary Table 17, Supplementary Table 18, Supplementary Table 19, Supplementary Table 20, Supplementary Table 21, Supplementary Table 22, Supplementary Table 23, Supplementary Table 24]
